# Supplementary material for: Landscape of NRXN1 Gene Variants in Phenotypic Manifestations of Autism Spectrum Disorder: A Systematic Review
Source: J Clin Med. 2024 Apr 2;13(7):2067. doi: 10.3390/jcm13072067 (PMC11012327; doi:10.3390/jcm13072067)
Supplement: Supplementary file 1 [file jcm-13-02067-s001.zip]

Archive with 1 entries (1 files):
- jcm-2907357-supplementary.pdf
